# Supplementary material for: EFSA Health Claims-Based Virgin Olive Oil Shelf-Life
Source: Antioxidants (Basel). 2023 Aug 4;12(8):1563. doi: 10.3390/antiox12081563 (PMC10452016; doi:10.3390/antiox12081563)
Supplement: Supplementary file 1 [file antioxidants-12-01563-s001.zip]

Archive with 1 entries (1 files):
- antioxidants-2535038-supplementary.pdf
